# Supplementary material for: A novel Cas9-targeted long-read assay for simultaneous detection of IDH1/2 mutations and clinically relevant MGMT methylation in fresh biopsies of diffuse glioma
Source: Acta Neuropathol Commun. 2020 Jun 20;8:87. doi: 10.1186/s40478-020-00963-0 (PMC7305623; doi:10.1186/s40478-020-00963-0)
Supplement: Supplementary file 1 — Additional file 1. [file 40478_2020_963_MOESM1_ESM.xlsx]

## Sheet: Suppl. Table1
Supplementary Table 1. Observed coefficient of variation when increasing of sequencing depth
Methylation frequency	Coefficient of variation
	10X	20X	100X
0	3.33	2.48	1.76
10	1.89	1.2	0.741
25	1.06	0.748	0.578
50	0.672	0.563	0.484
75	0.499	0.433	0.378
100	0.247	0.232	0.191

## Sheet: Suppl.Table2
Supplementary Table 2. Location of each CpGs captured by nCATS
chr10	131264955	131264955	1
chr10	131264964	131264964	2
chr10	131264970	131264970	3
chr10	131264975	131264975	4
chr10	131264985	131264985	5
chr10	131265001	131265001	6
chr10	131265005	131265005	7
chr10	131265008	131265008	8
chr10	131265015	131265015	9
chr10	131265022	131265022	10
chr10	131265024	131265024	11
chr10	131265026	131265026	12
chr10	131265042	131265042	13
chr10	131265048	131265048	14
chr10	131265058	131265058	15
chr10	131265066	131265066	16
chr10	131265070	131265070	17
chr10	131265072	131265072	18
chr10	131265100	131265100	19
chr10	131265136	131265136	20
chr10	131265151	131265151	21
chr10	131265154	131265154	22
chr10	131265158	131265158	23
chr10	131265168	131265168	24
chr10	131265172	131265172	25
chr10	131265184	131265184	26
chr10	131265193	131265193	27
chr10	131265205	131265205	28
chr10	131265208	131265208	29
chr10	131265214	131265214	30
chr10	131265228	131265228	31
chr10	131265231	131265231	32
chr10	131265236	131265236	33
chr10	131265239	131265239	34
chr10	131265246	131265246	35
chr10	131265254	131265254	36
chr10	131265272	131265272	37
chr10	131265275	131265275	38
chr10	131265278	131265278	39
chr10	131265281	131265281	40
chr10	131265294	131265294	41
chr10	131265297	131265297	42
chr10	131265302	131265302	43
chr10	131265306	131265306	44
chr10	131265310	131265310	45
chr10	131265321	131265321	46
chr10	131265330	131265330	47
chr10	131265337	131265337	48
chr10	131265348	131265348	49
chr10	131265354	131265354	50
chr10	131265356	131265356	51
chr10	131265358	131265358	52
chr10	131265363	131265363	53
chr10	131265369	131265369	54
chr10	131265375	131265375	55
chr10	131265377	131265377	56
chr10	131265379	131265379	57
chr10	131265404	131265404	58
chr10	131265410	131265410	59
chr10	131265415	131265415	60
chr10	131265427	131265427	61
chr10	131265434	131265434	62
chr10	131265437	131265437	63
chr10	131265446	131265446	64
chr10	131265455	131265455	65
chr10	131265461	131265461	66
chr10	131265467	131265467	67
chr10	131265469	131265469	68
chr10	131265474	131265474	69
chr10	131265493	131265493	70
chr10	131265495	131265495	71
chr10	131265506	131265506	72
chr10	131265513	131265513	73
chr10	131265518	131265518	74
chr10	131265521	131265521	75
chr10	131265525	131265525	76
chr10	131265535	131265535	77
chr10	131265537	131265537	78
chr10	131265542	131265542	79
chr10	131265547	131265547	80
chr10	131265553	131265553	81
chr10	131265574	131265574	82
chr10	131265579	131265579	83
chr10	131265585	131265585	84
chr10	131265595	131265595	85
chr10	131265608	131265608	86
chr10	131265613	131265613	87
chr10	131265625	131265625	88
chr10	131265641	131265641	89
chr10	131265652	131265652	90
chr10	131265655	131265655	91
chr10	131265658	131265658	92
chr10	131265670	131265670	93
chr10	131265691	131265691	94
chr10	131265695	131265695	95
chr10	131265708	131265708	96
chr10	131265746	131265746	97
chr10	131265773	131265773	98
chr10	131265795	131265795	99
chr10	131265802	131265802	100
chr10	131265809	131265809	101
chr10	131265851	131265851	102
chr10	131265858	131265858	103
chr10	131265897	131265897	104
chr10	131265932	131265932	105
chr10	131265934	131265934	106
chr10	131266093	131266093	107
chr10	131266120	131266120	108
chr10	131266128	131266128	109
chr10	131266140	131266140	110
chr10	131266167	131266167	111
chr10	131266317	131266317	112
chr10	131266439	131266439	113
chr10	131266556	131266556	114
chr10	131266596	131266596	115
chr10	131266598	131266598	116
chr10	131266628	131266628	117
chr10	131266663	131266663	118
chr10	131266708	131266708	119
chr10	131266710	131266710	120
chr10	131266738	131266738	121
chr10	131266808	131266808	122
chr10	131266885	131266885	123
chr10	131266913	131266913	124
chr10	131267008	131267008	125
chr10	131267079	131267079	126
chr10	131267096	131267096	127
chr10	131267104	131267104	128
chr10	131267126	131267126	129
chr10	131267129	131267129	130
chr10	131267343	131267343	131
chr10	131267796	131267796	132
chr10	131267865	131267865	133
chr10	131267885	131267885	134
chr10	131267962	131267962	135
chr10	131268008	131268008	136
chr10	131268072	131268072	137
chr10	131268118	131268118	138
chr10	131268172	131268172	139
chr10	131268194	131268194	140
chr10	131268276	131268276	141
chr10	131268294	131268294	142
chr10	131268399	131268399	143
chr10	131268499	131268499	144
chr10	131268681	131268681	145
chr10	131268848	131268848	146
chr10	131268885	131268885	147
chr10	131268891	131268891	148
chr10	131268920	131268920	149
chr10	131268926	131268926	150
chr10	131268958	131268958	151
chr10	131268978	131268978	152
chr10	131269075	131269075	153
chr10	131269276	131269276	154
chr10	131269308	131269308	155
chr10	131269341	131269341	156
chr10	131269360	131269360	157
chr10	131269363	131269363	158
chr10	131269417	131269417	159
chr10	131269429	131269429	160
chr10	131269468	131269468	161
chr10	131269470	131269470	162
chr10	131269523	131269523	163
chr10	131269538	131269538	164
chr10	131269558	131269558	165
chr10	131269655	131269655	166
chr10	131269720	131269720	167
chr10	131269731	131269731	168
chr10	131269792	131269792	169
chr10	131269811	131269811	170
chr10	131269842	131269842	171
chr10	131269878	131269878	172
chr10	131269942	131269942	173
chr10	131270083	131270083	174
chr10	131270109	131270109	175
chr10	131270156	131270156	176
chr10	131270178	131270178	177
chr10	131270276	131270276	178
chr10	131270295	131270295	179
chr10	131270297	131270297	180
chr10	131270304	131270304	181
chr10	131270313	131270313	182
chr10	131270478	131270478	183
chr10	131270565	131270565	184
chr10	131270579	131270579	185
chr10	131270588	131270588	186
chr10	131270606	131270606	187
chr10	131270689	131270689	188
chr10	131270702	131270702	189
chr10	131270710	131270710	190
chr10	131270713	131270713	191
chr10	131270726	131270726	192
chr10	131270734	131270734	193
chr10	131270755	131270755	194
chr10	131270811	131270811	195
chr10	131270851	131270851	196
chr10	131270971	131270971	197
chr10	131270994	131270994	198
chr10	131271007	131271007	199
chr10	131271019	131271019	200
chr10	131271051	131271051	201
chr10	131271085	131271085	202
chr10	131271223	131271223	203
chr10	131271226	131271226	204
chr10	131271261	131271261	205
chr10	131271326	131271326	206
chr10	131271385	131271385	207
chr10	131271403	131271403	208
chr10	131271465	131271465	209
chr10	131271469	131271469	210
chr10	131271496	131271496	211
chr10	131271504	131271504	212
chr10	131271546	131271546	213
chr10	131271636	131271636	214
chr10	131271643	131271643	215
chr10	131271705	131271705	216
chr10	131271740	131271740	217
chr10	131271747	131271747	218
chr10	131271868	131271868	219

## Sheet: Suppl. Table3
Supplementary Table 3. Pyrosequencing results (EpigenDx company)
		Human MGMT Methylation Analysis - Results in % Methylation (6-12-19 AM)
			ASY514-FS						ASY514-FS1									ASY514-FS2							ASY514-FS3						ASY470-FS1							ASY470-FS2
		From ATG	-531	-529	-524	-515	-509	-504	-494	-478	-474	-471	-464	-459	-457	-455	-453	-437	-431	-421	-413	-409	-407	-379	-343	-328	-325	-321	-311	-307	15	17	28	35	40	43	47	57	59	64	69	75	96	101	107	-531 to +107
		From TSS	-499	-497	-492	-483	-477	-472	-462	-446	-442	-439	-432	-427	-425	-423	-421	-405	-399	-389	-381	-377	-375	-347	-311	-296	-293	-289	-279	-275	47	49	60	67	72	75	79	89	91	96	101	107	128	133	139	-499 to +139
		GRCh38/hg38	Chr10:129466685	Chr10:129466687	Chr10:129466692	Chr10:129466701	Chr10:129466707	Chr10:129466712	Chr10:129466722	Chr10:129466738	Chr10:129466742	Chr10:129466745	Chr10:129466752	Chr10:129466757	Chr10:129466759	Chr10:129466761	Chr10:129466763	Chr10:129466779	Chr10:129466785	Chr10:129466795	Chr10:129466803	Chr10:129466807	Chr10:129466809	Chr10:129466837	Chr10:129466873	Chr10:129466888	Chr10:129466891	Chr10:129466895	Chr10:129466905	Chr10:129466909	Chr10:129467230	Chr10:129467232	Chr10:129467243	Chr10:129467250	Chr10:129467255	Chr10:129467258	Chr10:129467262	Chr10:129467272	Chr10:129467274	Chr10:129467279	Chr10:129467284	Chr10:129467290	Chr10:129467311	Chr10:129467316	Chr10:129467322	Chr10:129466685-129467322
		Location	5-Upstream	5-Upstream	5-Upstream	5-Upstream	5-Upstream	5-Upstream	5-Upstream	5-Upstream	5-Upstream	5-Upstream	5-Upstream	5-Upstream	5-Upstream	5-Upstream	5-Upstream	5-Upstream	5-Upstream	5-Upstream	5-Upstream	5-Upstream	5-Upstream	5-Upstream	5-Upstream	5-Upstream	5-Upstream	5-Upstream	5-Upstream	5-Upstream	Exon 1	Exon 1	Exon 1	Exon 1	Exon 1	Exon 1	Exon 1	Exon 1	Exon 1	Exon 1	Exon 1	Exon 1	Intron 1	Intron 1	Intron 1	5-Upstream to Intron 1
		FASTAID	9502	9504	9509	9518	9524	9529	9539	9555	9559	9562	9569	9574	9576	9578	9580	9596	9602	9612	9620	9624	9626	9654	9690	9705	9708	9712	9722	9726	10047	10049	10060	10067	10072	10075	10079	10089	10091	10096	10101	10107	10128	10133	10139	9502 to 10139
Well	Sample ID	EpigenDx ID	CpG#-71	CpG#-70	CpG#-69	CpG#-68	CpG#-67	CpG#-66	CpG #-65	CpG #-64	CpG #-63	CpG #-62	CpG #-61	rs113813075 C>A (T>A in BS-DNA)	CpG #-60	CpG #-59	CpG #-58	CpG#-57	CpG#-56	CpG#-55 cg02022136	CpG#-54 cg23998405	CpG#-53 cg01341123	CpG#-52 cg25946389	CpG#-51	CpG#-50 cg14194875	CpG#-49	CpG#-48	CpG#-47 cg00618725	CpG#-46	CpG#-45	CpG#1	CpG#2	CpG#3	CpG#4	CpG#5	CpG#6	CpG#7	CpG#8	CpG#9	CpG#10	CpG#11	CpG#12	CpG#13 cg12981137	CpG#14	CpG#15	Mean	St Dev	Min	Max
A1	MethCtrl	B129309	83.8	89.69	92.44	81.38	99.9	86.31	95.99	96.45	92.46	96.59	81.99	T/T	97.4714	95.24	88.82	100	90.48	100	93.97	97.86	79.72	91.1	94.97	94.3	98.99	99.1	96.27	98.84	96.32	96.57	95.95	83.18	92.2	96.45	90.47	100	85.1	94.76	99.43	96.37	74.61	100	100	93.2272	6.44384	74.61	100
B1	UnMethCtrl	B129310	3.42	0.92	3.53	2.62	1.35	1.52	0.78	0.93	0.78	1.28	0.59	T/T	2.25661	0	0.93	7.39	1.42	2.15	2.16	0	1.63	0	2.58	1.8	1.16	1.32	1.38	2.71	2.14	2.46	0.83	2.72	1.96	1.19	1.82	0	2.05	0	0	4.29	0	2.27	0	1.62706	1.4029	0	7.39
C1	U87	B129311	74.39	83.76	86.64	87.62	91.27	78.89	59.87	90.73	82.34	100	77.24	T/T	92.8753	83.53	81.12	77.85	46.17	82.18	54.05	51.55	53.03	32.27	89.38	92.95	100	95.09	98.26	97.7	79.88	88.91	96.71	79.97	88.55	93.14	75.84	93.98	87.41	89.64	96.87	94.25	77.92	87.13	95.53	82.5354	15.6488	32.27	100
D1	U251	B129312	78.18	77.1	92	81.01	85.51	63.84	50.86	91.86	45.08	80.22	53.15	T/T	39.4393	52.89	43.29	29.55	20.69	32.36	26.09	31.02	21.14	17.93	45.05	30.98	44.34	24.17	34.83	60.78	47.66	46.83	62.18	47.97	41.07	51.99	37.38	43.03	54.46	59.9	51.64	71.61	44.14	41.22	40.68	49.8838	19.5251	17.93	92
E1	T98G	B129313	62.72	82.71	81.07	76.16	92.79	77.47	95.47	96.3	89.88	99.26	72.49	T/T	101.831	95.56	88.72	84.22	84.36	96.62	93.77	96.19	75.6	75.07	54.64	41.25	40.47	35.68	30.26	41.76	39.16	45.15	48.66	47.49	37.71	40.88	35.98	39.34	40.53	53.45	57.24	56.22	43.16	54.46	50.44	65.5284	23.1632	30.26	101.831
F1	LN18	B129314	7.75	3.98	16.18	18.83	6.44	7.47	9.87	26.39	15.34	22.9	16.12	T/T	10.2432	15.47	28.35	17.47	8.59	8.86	5.56	4.79	4.14	0	1.69	1.61	1.48	1.62	1.76	2.05	2.96	2.68	2.24	2.74	3.28	1.75	2.35	0	2.21	2.74	0	4.22	0	0	0	6.95531	7.55982	0	28.35
G1	CI34553	B129315	50.24	48.33	69.57	68.79	66.45	43.79	9.95	27.8	50.48	26.04	30.98	A/A	51.2507	50.52	58.09	48.55	26.58	37.95	15.87	10.21	6.18	3.06	4.32	2.84	1.35	1.75	2.88	2.36	1.92	2.25	3.35	3.08	2.3	3.1	1.89	22.84	24.5	26.04	9.9	14.62	15.3	6.73	5.32	22.841	22.0226	1.35	69.57
H1	CI34690	B129316	20.92	22.1	44.71	57.22	50.88	28.06	12.43	55.62	48.08	54.58	28.62	T/T	52.4945	51.48	51.54	33.26	22.33	23.49	15.22	13.39	21.29	10	36	40.12	50.28	45.71	47.67	49.08	7.14	7.09	19.81	29.77	33.33	53.98	30.91	62.42	58.1	34.13	57.84	49.91	50.6	40.28	37	37.1163	16.1137	7.09	62.42
A2	CI34701	B129317	57	59.05	66.69	61.87	61.67	42.08	29.41	52.07	38.87	53.19	39.92	T/T	37.9335	29.18	35.85	20.96	7.79	27.44	21.84	25.93	20.21	7.01	31.89	31.17	21.68	40.6	34.46	45.94	8.68	19.61	42.59	43.58	39.24	38.18	23.97	12.51	25.65	24.61	24.52	32.35	35.49	45.31	37.39	34.652	14.8382	7.01	66.69
B2	CI34568	B129318	61.91	62.22	67.48	75.02	67.51	38.94	22.39	74.9	53.06	69.92	32.82	T/T	36.8207	65.96	67.85	48.42	30.28	40.16	15.73	15.69	12.88	9.35	36.88	36.6	25.18	24.3	22.48	40.41	43.11	55.38	76.18	38.08	31.55	27.13	30.35	59.74	53.26	78.45	83.03	65.5	27.77	39.23	25.03	44.975	20.6023	9.35	83.03
C2	Methylation Controls	Low	4.26	0	4.5	14.08	3.81	0	2.21	2.21	1.62	2.95	1.01	T/T	4.4379	0	1.97	6.07	0	3.71	0	0	0	0	4.26	3.29	3.29	3.58	3.09	5.75	4.38	4.6	3.86	5.02	5.05	3.59	7.77	4.57	3.63	3.58	4.92	4.96	2.76	3.32	0	3.28828	2.62297	0	14.08
D2		Med	52.99	52.4	61.04	51.54	61.66	55.47	60.69	61.13	53.15	62.56	49.59	T/T	60	55.43	52.85	73.22	50.89	64.19	58.17	59.36	40.72	45.07	61.66	58.13	59.32	54.67	59.74	63.23	67.97	64.5	70.3	56.64	61.99	69.27	64.77	76.93	65.98	68.62	67.69	70.85	60.04	74.28	67.47	60.6231	7.79073	40.72	76.93
E2		High	63.28	78.44	84.36	79.59	83.99	80.58	97.5	93.7	91.38	92.63	71.89	T/T	102.252	93.85	89.87	91.51	87.46	100	93.63	98.36	80.75	91.78	93.46	89.98	98.44	95.87	90.74	97.72	88.91	91.74	93.31	77.78	94.44	91.86	91.44	100	89.4	96.81	99.16	91.99	85.37	95.53	89.43	90.2424	7.98913	63.28	102.252
F2		NTC							-	-	-	-	-	n.a.		-	-	-	-	-	-	-	-	-	-	-	-			-	-	-	-	-	-	-	-	-	-	-	-	-	-	-	-
G2		NTC							-	-	-		-	n.a.			-	-	-	-	-	-	-	-							-	-	-					-	-	-	-	-	-	-	-
H2		NTC							-	-	-	-	-	n.a.		-	-	-	-	-	-	-	-	-	-	-	-	-	-	-	-	-	-	-	-	-	-	-	-	-	-	-	-	-	-
